# Supplementary material for: p62 filaments capture and present ubiquitinated cargos for autophagy
Source: EMBO J. 2018 Jan 17;37(5):e98308. doi: 10.15252/embj.201798308 (PMC5830917; doi:10.15252/embj.201798308)
Supplement: Supplementary file 5 — Code EV1 [file EMBJ-37-e98308-s005.txt]

//Particle aggregation over time, version 5
//Note: the macro closes all images except the active one
//(c) Thomas Peterbauer, 2016. All rights reserved.

//v5: modified to handle single-channel and/or single-slice images

var channel=1; //'1' or '2' (more channels are not supported)
var zSlice=3; //z slice to process (enter '0' for a maximum intensity projection
var limit=5; //size exclusion limit for particle analyzer (pixel units)
var detailed=false; //optional: detailed results ('true' or 'false')
var skipFirstImages=0; //number of first images to skip ('0' for none)
var filter=false; //applies median filtering with radius 2
var rollingBall=5; //rolling ball radios for background correction
var threshold=350; //set to '0' for autothreshold
var autoThresholdSlice=10; //slice to get the autothreshold
var keepROIs=true; //keeps ROIs of particles in the ROI manager

//Paths, names, files
original=getImageID();
title=getTitle();
dir=getDirectory("image");
Stack.getDimensions(width, height, channels, slices, frames);
if (channels > 2) {
	exit("Images with more than 2 channels are not yet supported");
}

str=replace(title," - ","_"); //to capture the Bio-Formats stage position extension of the title
splitted=split(str,"_");
fileName=splitted[0];
for (i=1; i<splitted.length; i++) {
	str=splitted[i];
	if (matches(str,"w\\d\\D+") || matches(str,"s\\d+") || matches(str,"t\\d+\\.stk\\.*")) {
		continue;
	} else {
		fileName=fileName+"_"+splitted[i];
	}
}
fileName=replace(fileName,'"',""); //get rid of Bio-Format's double quotes
fileName=fileName+"_ch"+d2s(channel,0);
if (zSlice == 0) {
	fileName=fileName+"_MAX_INT";
} else {
	fileName=fileName+"_z"+d2s(zSlice,0);
}

//Close all other images - we might run into problems with image IDs and titles
for (i=1; i<=nImages; i++) {
	selectImage(i);
	currentTitle=getTitle();
	if (indexOf(currentTitle, title) != 0) {
		close();
	}
}

//Get the channel to be processed
run("Duplicate...", "duplicate"); //to keep the original
if (channels > 1) {
	run("Split Channels");
	if (channel == 2) {
		run("Put Behind [tab]");
		wait(200); //often required with 'run(Put Behind');
		close();
	}
}
	
//Pick z slice or make z projection (always rename - needed later)
if (slices > 1) {
	if (zSlice == 0) {
		run("Z Project...", "projection=[Max Intensity] all");
		id=getImageID();
		run("Put Behind [tab]");
		wait(100); //often required with 'run(Put Behind');
		close();
		selectImage(id);
		rename("Time Series");
	} else {
		Stack.setSlice(zSlice);
		run("Reduce Dimensionality...", "frames");
		rename("Time Series");
	}
} else {
	rename("Time Series");
}


//Delete first (bad) image(s)
if (skipFirstImages != 0) {
	for (i=1; i<=skipFirstImages; i++) {
		setSlice(i);
		run("Delete Slice");
	}
}

//Reduce noise with a median filter
if (filter==true) {
	run("Median...", "radius=2 stack");
}

//Background correction
run("Duplicate...", "title=Binarized duplicate");
run("Subtract Background...", "rolling=&rollingBall stack");

//Threshold the image
if (threshold==0) {
	setSlice(autoThresholdSlice);
	setAutoThreshold("Otsu dark stack");
	getThreshold(lower, upper);
	threshold=lower;
	run("Convert to Mask", "method=Default background=Dark");
} else if (threshold>0) {
	Stack.getStatistics(voxelCount, mean, min, max, stdDev);
	setThreshold(threshold, max);
	run("Convert to Mask");
}

//Fix a bug in the current Fiji build, which does not scale binarized images
getVoxelSize(width, height, depth, unit);
if (unit == "pixels") {
	selectImage(original);
	getVoxelSize(width, height, depth, unit);
	selectImage(result);
	setVoxelSize(width, height, depth, unit);
}

//Fills holes in the binarized objects and watersheds overlapping particles
run("Fill Holes", "stack");
run("Watershed", "stack");

//Analyze the particles for a summary
run("Clear Results");
run("Set Measurements...", "area mean shape redirect=[Time Series] decimal=3");
arg="size="+limit+"-Infinity pixel exclude clear summarize";
if (keepROIs) {
	roiManager("reset");
	arg=arg+" add";
}
arg=arg+" stack";
run("Analyze Particles...", arg);
selectWindow("Summary of Binarized");
summaryPath=dir+fileName+"_Summary.txt";
saveAs("Text", summaryPath);
logThreshold="\r\nThreshold: "+threshold; //add the applied treshold to the file
File.append(logThreshold, summaryPath);
print(title+" threshold: "+threshold);
run("Clear Results");
if (keepROIs) {
	roiPath=dir+fileName+".zip";
	roiManager("Show None");
	roiManager("Deselect");
	//roiManager("Save",roiPath);
}

if (detailed==false) {
	exit(); //we are done
}

//Detailed results
path=dir+fileName+"_Detailed.txt";
if (File.exists(path) == 1) {
	File.delete(path); //this macro appends to an existing file!
}
File.open(path); //creates the results file
columns=newArray("Area", "Mean", "Circ.", "AR", "Round", "Solidity");
header="Slice\tParticle";
for (i=0; i<columns.length; i++) {
	header=header+"\t"+columns[i];
}
header=header+"\r\n";
File.append(header, path);
for (i=1; i<=nSlices; i++) {
	Stack.setFrame(i);
	run("Analyze Particles...", "size=&limit-Infinity pixel display exclude clear slice");
	for (j=0; j<nResults; j++) {
		line=d2s(i, 0)+"\t"+d2s(j, 0);
		for (k=0; k<columns.length; k++) {
			result=getResult(columns[k], j);
			line=line+"\t"+d2s(result, 2);
		}
		line=line+"\r\n";
		File.append(line, path);
	}
	run("Clear Results");
}
